# Supplementary material for: Absence of gut microbiota reduces neonatal survival and exacerbates liver disease in Cyp2c70-deficient mice with a human-like bile acid composition
Source: Clin Sci (Lond). 2023 Jul 14;137(13):995–1011. doi: 10.1042/CS20230413 (PMC10346113; doi:10.1042/CS20230413)
Supplement: Supplementary Tables S1-S2 [file CS-2023-0413_supp1.zip]

Archive with 2 entries (2 files):
- CS-2023-0413_suppST1.xlsx
- CS-2023-0413_suppST2.xlsx
