# Supplementary material for: Absence of gut microbiota reduces neonatal survival and exacerbates liver disease in Cyp2c70-deficient mice with a human-like bile acid composition
Source: Clin Sci (Lond). 2023 Jul 14;137(13):995–1011. doi: 10.1042/CS20230413 (PMC10346113; doi:10.1042/CS20230413)
Supplement: Supplementary Tables S1-S2 [file CS-2023-0413_supp1.zip › CS-2023-0413_suppST1.xlsx]

## Sheet: (A) Liver
Supplementary Table 1. Concentration of bile acids in liver, gallbladder, serum, and caecum of GF, HUM, and CD Cyp2c70+/+ and Cyp2c70-/- mice.
(A-D) Concentrations of individual and total sum of bile acids in liver (pmol/mg) (A), gallbladder (pmol/mg) (B), serum (nM) (C), and caecum (pmol/mg) (D) of GF, HUM, and CD Cyp2c70-/- females and males at the early and late timepoints measured by UPLC-MS/MS. Data is presented as mean ± SEM, * P < 0.05, ** P < 0.01, *** P < 0.001, **** P < 0.0001 indicate differences between female or male GF, HU…
Bile acid concentration in Liver in Cyp2c70 mice
	CD															CD															GF															GF
pmol/mg tissue	Early Female							Early Male								Late Female							Late Male								Early Female							Early Male								Late Female
	Mean		SEM		n		p	Mean		SEM		n		p		Mean		SEM		n		p	Mean		SEM		n		p		Mean		SEM		n		p	Mean		SEM		n		p		Mean		SEM
	+/+	-/-	+/+	-/-	+/+	-/-	p	+/+	-/-	+/+	-/-	+/+	-/-	p		+/+	-/-	+/+	-/-	+/+	-/-	p	+/+	-/-	+/+	-/-	+/+	-/-	p		+/+	-/-	+/+	-/-	+/+	-/-	p	+/+	-/-	+/+	-/-	+/+	-/-	p		+/+	-/-	+/+	-/-
TαMCA	37.1394	2.27652	9.70946	0.413777	7	9	***	12.7651	2.42804	2.52918	0.357708	9	11	****		32.5395	2.67361	7.57669	0.299732	8	13	****	18.2955	1.75516	4.78997	0.256679	9	11	****		57.3845	8.66679	9.85781	4.54768	7	7	**	26.6743	2.20192	5.29289	0.251887	6	4	*		80.2522	9.05433	9.61605	2.14023
TβMCA	145.498	0.686094	26.5069	0.199269	7	9	***	88.7503	0.781857	18.7056	0.186438	9	11	****		96.4853	0.789278	13.28	0.199994	8	13	****	45.8322	0.714747	7.84185	0.160358	9	11	****		347.683	19.9517	64.6499	10.061	7	7	**	421.774	6.22786	99.6262	1.04951	6	4	*		700.657	25.1499	95.0807	8.3226
TωMCA	59.7943	4.59457	14.5804	0.731953	7	9	***	21.7826	6.90029	4.7607	1.13091	9	11	**		48.604	3.18734	8.10257	0.505248	8	13	****	25.6669	2.84174	3.89352	0.518956	9	11	****		0.177036	7.67935	0.0469824	3.70227	7	7	**	0.257844	6.39451	0.0391641	2.62424	6	4	*		0.372517	6.821	0.0514194	0.946644
THCA	0.527382	1.95353	0.193356	0.57464	7	9	*	0.210088	3.86993	0.0532525	1.16794	9	11	****		0.661974	0.545755	0.166695	0.0733184	8	13	ns	0.467052	0.822502	0.0889255	0.111452	9	11	*		0.233603	26.7682	0.0519373	13.6194	7	7	**	0.327736	11.8482	0.0408733	5.02334	6	4	*		0.399236	18.6859	0.0638375	3.42043
THDCA	7.8742	3.76507	1.15172	0.562	7	9	*	2.16983	4.38223	0.398334	0.49178	9	11	*		5.99553	3.38226	0.902492	0.357231	8	13	*	3.01112	2.47536	0.505304	0.445405	9	11	ns		1.16863	6.28465	0.149737	2.1285	7	7	*	1.65846	2.33501	0.176473	1.02356	6	4	ns		1.75131	4.38388	0.367045	0.617407
TCA	187.984	140.365	39.9632	27.3569	7	9	ns	86.9931	166.919	12.0422	20.2996	9	11	*		105.665	130.029	15.882	15.5807	8	13	ns	64.7753	70.0735	8.32657	9.51637	9	11	ns		300.827	367.842	23.9745	169.846	7	7	ns	281.738	167.108	23.3171	54.4295	6	4	ns		304.628	387.944	42.7051	100.085
TCDCA	3.66259	210.898	1.00785	74.8175	7	9	***	2.09798	210.88	0.537393	50.8543	9	11	****		4.27368	122.216	0.651406	14.1358	8	13	****	2.21683	46.5982	0.38554	6.45382	9	11	****		8.49226	861.094	2.03611	269.445	7	7	**	2.97284	558.022	0.97485	137.753	6	4	*		10.843	552.19	1.68692	78.652
TDCA	15.0112	5.99473	4.41618	1.32907	7	9	*	5.56275	5.44323	0.858046	0.679825	9	11	ns		9.48691	9.919	1.1007	1.43116	8	13	ns	7.4129	6.28928	0.83361	0.683586	9	11	ns		0.00282579	0	0.00282579	0	7	7	ns	0	0	0	0	6	4			0	0	0	0
TLCA	0.380232	5.19877	0.0786509	0.630447	7	9	***	0.218691	4.44105	0.0204853	0.633275	9	11	****		0.787438	8.68367	0.216918	1.68016	8	13	****	0.323599	2.47519	0.0365624	0.369834	9	11	****		0.0762493	0.52325	0.00454887	0.131717	7	7	**	0.0821713	1.04943	0.0074401	0.473504	6	4	*		0.0846699	0.429279	0.00636809	0.0460383
TUDCA	7.46761	33.799	2.12321	5.70457	7	9	**	3.51045	28.0112	0.782135	4.81803	9	11	***		8.38841	59.896	1.99356	6.47429	8	13	****	1.91312	32.3104	0.187951	4.11401	9	11	****		8.5316	13.5024	1.69458	7.07622	7	7	ns	6.57675	6.03824	1.2959	1.36034	6	4	ns		13.5338	13.1207	1.67339	3.44282
UDCA	0.0671958	0.733427	0.0435359	0.565712	7	9	ns	1.35422	1.84082	0.583702	0.964063	9	11	ns		0.0464378	0.539576	0.0304275	0.211332	8	13	*	0	0.415938	0	0.221881	9	11	**		0	0	0	0	7	7		0	0	0	0	6	4			0	0.0302805	0	0.0302805
isoUDCA	0	0	0	0	7	9		0	0	0	0	9	11			0	0	0	0	8	13		0	0	0	0	9	11			0	0	0	0	7	7		0	0	0	0	6	4			0	0	0	0
7-oxoCDCA	0	0.0611337	0	0.0611337	7	9	ns	0.0350301	0.851644	0.0350301	0.583551	9	11	ns		0	0	0	0	8	13		0	0	0	0	9	11			0	0	0	0	7	7		0	0	0	0	6	4			0	0	0	0
αMCA	1.50237	0	0.937675	0	7	9	*	4.03319	0.0319327	2.1142	0.0319327	9	11	*		0.783708	0	0.343547	0	8	13	**	0.118816	0	0.0791255	0	9	11	ns		0	0	0	0	7	7		0	0	0	0	6	4			0	0	0	0
βMCA	5.02682	0	2.63855	0	7	9	**	76.0065	0.0465248	30.7199	0.0351816	9	11	***		1.38378	0	0.491252	0	8	13	****	0.305768	0	0.0713197	0	9	11	***		0.947698	0	0.417493	0	7	7	**	1.12451	0	0.22628	0	6	4	*		1.20833	0.0400875	0.236226	0.0271648
ωMCA	4.66182	0.0270534	3.04684	0.0270534	7	9	**	16.3615	0.0891862	6.52997	0.0677619	9	11	**		1.45676	0	0.619625	0	8	13	**	0.223748	0	0.0943214	0	9	11	*		0	0	0	0	7	7		0	0	0	0	6	4			0	0	0	0
HCA	0	0	0	0	7	9		0.0932528	0.138381	0.0932528	0.0879167	9	11	ns		0	0	0	0	8	13		0	0	0	0	9	11			0	0	0	0	7	7		0.0462515	0.119583	0.0462515	0.119583	6	4	ns		0	0.0298719	0	0.0298719
CA	15.4225	3.83842	9.42813	2.53799	7	9	ns	29.2744	11.896	14.7087	4.04175	9	11	ns		3.48349	1.87222	1.27812	0.496737	8	13	ns	0.790139	1.29705	0.280378	0.370089	9	11	ns		0.0160732	0.0309942	0.0160732	0.0201228	7	7	ns	0.0305541	0.0351862	0.0193375	0.0351862	6	4	ns		0	0.0428506	0	0.0428506
CDCA	0	1.28958	0	0.513608	7	9	**	0.180758	2.73455	0.0900763	1.05358	9	11	*		0.0150375	0.398235	0.0150375	0.0820035	8	13	***	0.0178398	0.185835	0.011894	0.0484281	9	11	**		0.00607676	0.13087	0.00607676	0.075471	7	7	*	0	0.121543	0	0.0540867	6	4	ns		0.00653733	0.595343	0.00653733	0.423894
DCA	0.17596	0.0738071	0.0722358	0.0206508	7	9	*	0.239731	0.179477	0.0848796	0.0639684	9	11	ns		0.183905	0.096557	0.0954789	0.0217939	8	13	ns	0.0514563	0.0473724	0.00918166	0.00830925	9	11	ns		0.0176884	0.0235995	0.00577421	0.00923477	7	7	ns	0.0324797	0.0221115	0.00782875	0.00951759	6	4	ns		0.0312451	0.0328974	0.00573845	0.00483244
isoDCA	0.00812725	0	0.00812725	0	7	9	ns	0.0124472	0	0.00877219	0	9	11	ns		0.0104539	0	0.0104539	0	8	13	ns	0	0	0	0	9	11			0	0	0	0	7	7		0	0	0	0	6	4			0	0.0225091	0	0.0225091
12-epiDCA	0	0	0	0	7	9		0.0546028	0.0242105	0.0300729	0.0242105	9	11	ns		0	0	0	0	8	13		0	0	0	0	9	11			0	0	0	0	7	7		0	0	0	0	6	4			0	0	0	0
LCA	0.011759	0.0623285	0.011759	0.0342914	7	9	ns	0	0.0976132	0	0.0379348	9	11	ns		0	0.0622576	0	0.0483299	8	13	ns	0	0.00786271	0	0.00786271	9	11	ns		0	0	0	0	7	7		0	0	0	0	6	4			0	0	0	0
isoLCA	0	0	0	0	7	9		0	0	0	0	9	11			0	0	0	0	8	13		0	0	0	0	9	11			0	0	0	0	7	7		0	0	0	0	6	4			0	0	0	0
CA7S	0.377361	0.0851595	0.0766868	0.0268633	7	9	*	0.300018	0.181465	0.0459297	0.0560696	9	11	ns		0.304051	0.162912	0.0722245	0.0290648	8	13	ns	0.496993	0.507515	0.126456	0.0901856	9	11	ns		0	0	0	0	7	7		0.00827329	0	0.00524303	0	6	4	ns		0	0	0	0
MDCA	0	0	0	0	7	9		0.281414	0	0.141441	0	9	11	ns		0	0	0	0	8	13		0	0	0	0	9	11			0	0	0	0	7	7		0	0	0	0	6	4			0	0	0	0
HDCA	0.460498	0.4077	0.0626429	0.0306764	7	9	ns	0.644324	0.399923	0.0807838	0.0404075	9	11	ns		0.501556	0.384148	0.0553053	0.0337187	8	13	ns	0.422323	0.351709	0.0166003	0.0329352	9	11	ns		0.38155	0.394352	0.0488406	0.0343549	7	7	ns	0.33132	0.376972	0.0252275	0.0590201	6	4	ns		0.475288	0.484787	0.0380568	0.0626061
7-oxoCA	9.95006	1.44638	6.41388	1.02252	7	9	ns	13.4842	4.64091	9.25583	1.86214	9	11	ns		3.34993	1.19584	1.39116	0.288178	8	13	ns	0.784656	1.63763	0.27472	0.631563	9	11	ns		0	0	0	0	7	7		0	0	0	0	6	4			0	0	0	0
3-oxoCA	0.0202068	0	0.0202068	0	7	9	ns	0.0857235	0.0285365	0.0450604	0.0157324	9	11	ns		0	0	0	0	8	13		0	0	0	0	9	11			0	0	0	0	7	7		0	0	0	0	6	4			0	0	0	0
6-oxoCDCA	0	0	0	0	7	9		0.0697752	0.0102769	0.0384213	0.0102769	9	11	ns		0	0	0	0	8	13		0	0	0	0	9	11			0	0	0	0	7	7		0	0	0	0	6	4			0	0	0	0
3-oxoDCA	0	0	0	0	7	9		0.00698954	0	0.00698954	0	9	11	ns		0.0101574	0	0.0101574	0	8	13	ns	0	0	0	0	9	11			0	0	0	0	7	7		0	0	0	0	6	4			0	0	0	0
Sum of Bile Acids	503.024	417.556	113.58	66.0792	7	9	ns	366.579	457.249	67.846	56.0864	9	11	ns		324.417	346.034	45.7691	32.5462	8	13	ns	173.126	170.807	22.5816	17.1948	9	11	ns		725.946	1312.89	95.3137	475.817	7	7	ns	743.636	761.9	123.718	127.224	6	4	ns		1114.24	1019.06	137.928	173.507
TαMCA, tauro-alpha-muricholic acid; TβMCA, tauro-beta-muricholic acid; TωMCA, tauro-omega-muricholic acid; THCA, tauro-hyocholic acid; THDCA, tauro-hyodeoxycholic acid; TCA, tauro-cholic acid; TCDCA, tauro-chenodeoxycholic acid; TDCA, tauro-deoxycholic acid; TLCA, tauro-lithocholic acid; TUDCA, tauro-ursodeoxycholic acid; UDCA, ursodeoxycholic acid; isoUDCA, iso-ursodeoxycholic acid (3β-ursodeoxy…
[truncated: 38 more columns]

## Sheet: (B) Gallbladder
Bile acid concentration in Gallbladder in Cyp2c70 mice
	CD															CD															GF															GF
pmol/mg tissue	Early Female							Early Male								Late Female							Late Male								Early Female							Early Male								Late Female
	Mean		SEM		n		p	Mean		SEM		n		p		Mean		SEM		n		p	Mean		SEM		n		p		Mean		SEM		n		p	Mean		SEM		n		p		Mean		SEM
	+/+	-/-	+/+	-/-	+/+	-/-	p	+/+	-/-	+/+	-/-	+/+	-/-	p		+/+	-/-	+/+	-/-	+/+	-/-	p	+/+	-/-	+/+	-/-	+/+	-/-	p		+/+	-/-	+/+	-/-	+/+	-/-	p	+/+	-/-	+/+	-/-	+/+	-/-	p		+/+	-/-	+/+	-/-
TαMCA	9206.9	252.299	941.747	71.0511	9	11	****	7148	319.755	654.112	90.5418	10	12	***		13858.7	570.413	862.446	70.3689	8	12	****	8852.34	621.177	1570.2	59.8691	9	11	****		13704.8	183.244	1194.14	64.4205	8	7	**	5303.42	226.104	877.32	83.4713	6	5	*		11067.9	237.703	1250.7	55.0267
TβMCA	32994.3	121.733	1988.86	60.761	9	11	***	23714.4	111.36	4193.82	41.3812	10	12	***		28770.4	209.956	1522	60.2146	8	12	***	18820.5	224.862	2653.03	51.3994	9	11	****		70024.8	468.869	10808	286.963	8	7	***	77796.1	679.557	7923.09	266.953	6	5	*		84765.4	847.703	13814.7	335.509
TωMCA	13050	417.895	1883.74	226.332	9	11	****	9322.27	532.841	2140.66	144.874	10	12	****		13371.9	536.605	1524.77	153.191	8	12	****	8681.17	648.779	1392.73	82.5051	9	11	****		43.5631	213.214	6.16284	61.5273	8	7	ns	46.4519	340.131	5.22252	129.99	6	5	*		54.4822	166.544	4.97493	34.9589
THCA	86.1927	133.448	8.8311	19.9006	9	11	ns	87.9579	325.387	9.66375	38.8816	10	12	****		201.188	132.398	21.872	7.90496	8	12	*	181.123	324.849	28.2659	41.4418	9	11	*		60.255	817.134	5.77273	279.942	8	7	*	67.6175	1113.18	6.18159	505.947	6	5	*		60.9565	706.066	8.02242	207.815
THDCA	1954.81	307.649	265.341	88.0231	9	11	***	892.044	488.7	232.435	86.1579	10	12	ns		1748.68	600.515	148.356	81.4357	8	12	****	935.316	662.024	188.407	72.139	9	11	ns		255.387	262.004	26.5775	100.317	8	7	ns	309.884	197.228	37.6088	79.3486	6	5	ns		215.486	153.331	34.9815	35.832
TCA	73250.7	24497.3	6814.6	7415.88	9	11	***	58425	32165.5	7358.66	6636.13	10	12	*		57493.8	38969.4	3814.15	4602.13	8	12	*	42299.8	42348.9	5297.41	4452.19	9	11	ns		82647.2	16313.5	9777.12	6105.33	8	7	***	51246.5	21005.2	2536.74	7844.41	6	5	*		48876.5	18293	5299.56	4040.73
TCDCA	814.008	16584	117.997	3515.67	9	11	****	750.818	22779.9	117.706	2487.62	10	12	****		1668.28	28689.7	224.1	3089.4	8	12	****	815.683	18164.8	169.869	2078.32	9	11	****		1574.56	28406.3	174.203	5722.2	8	7	***	446.918	34060.9	64.1823	9070.27	6	5	*		1283.49	23884.5	116.764	3670.33
TDCA	1988.82	599.089	257.429	183.02	9	11	**	1128.99	608.218	271.037	135.442	10	12	ns		1991.48	1582.74	230.084	278.27	8	12	ns	1401.52	1455.47	203.452	161.783	9	11	ns		0.152601	0	0.152601	0	8	7	ns	0.175939	0	0.175939	0	6	5	ns		0	0	0	0
TLCA	22.9048	326.642	2.72099	87.9648	9	11	*	18.661	330.389	2.79271	62.6412	10	12	****		72.7988	1137.86	11.9639	187.458	8	12	****	33.0808	362.799	6.35514	37.1336	9	11	****		2.64209	20.1394	0.28558	5.07639	8	7	***	2.00449	22.3327	0.238642	4.70756	6	5	*		2.33357	10.6653	0.351456	3.91442
TUDCA	1445.7	3897.59	102.889	1284.86	9	11	ns	974.808	3501.77	105.549	731.871	10	12	ns		2367.2	13743.2	231.566	2164.03	8	12	**	985.461	9237.11	154.733	910.729	9	11	****		1974.53	357.757	154.005	114.482	8	7	***	1369.89	515.32	135.681	161.761	6	5	*		2052.89	373.445	124.504	70.8412
UDCA	0	2.66099	0	2.66099	9	11	ns	5.68878	0	3.83403	0	10	12	ns		0	7.05981	0	4.90931	8	12	ns	0	9.95655	0	6.71706	9	11	ns		0	0	0	0	8	7		0	0	0	0	6	5			0	0	0	0
isoUDCA	0	0	0	0	9	11		0	0	0	0	10	12			0	0	0	0	8	12		0	0	0	0	9	11			0	0	0	0	8	7		0	0	0	0	6	5			0	0	0	0
7-oxoCDCA	0	0	0	0	9	11		0	0	0	0	10	12			0	0	0	0	8	12		0	0	0	0	9	11			0	0	0	0	8	7		0	0	0	0	6	5			0	0	0	0
αMCA	185.683	1.5956	24.8436	1.5956	9	11	***	1055.67	0	492.759	0	10	12	****		359.131	0	78.9863	0	8	12	****	184.989	0	53.1895	0	9	11	**		0	0	0	0	8	7		0	0	0	0	6	5			0	0	0	0
βMCA	581.86	0	104.72	0	9	11	***	2592.84	0	778.704	0	10	12	****		591.467	0	120.091	0	8	12	****	303.108	1.21902	61.4909	1.21902	9	11	***		29.6421	0	7.09671	0	8	7	**	102.597	0	14.3515	0	6	5	*		38.8381	0	9.80258	0
ωMCA	534.435	9.86559	76.1518	9.86559	9	11	***	1799.69	6.50386	642.245	3.99026	10	12	***		741.675	2.45341	186.576	2.45341	8	12	***	335.696	42.3354	65.2547	26.4154	9	11	**		0	0	0	0	8	7		0	0	0	0	6	5			0	0	0	0
HCA	0	0	0	0	9	11		24.765	7.17961	16.7541	5.54366	10	12	ns		0	0	0	0	8	12		0	2.77968	0	2.77968	9	11	ns		0	0	0	0	8	7		0	0	0	0	6	5			0	0	0	0
CA	2003.72	611.164	336.947	341.46	9	11	**	11107.6	2001.94	3659.34	977.066	10	12	**		2068.43	988.463	365.209	207.527	8	12	*	1366.37	2451.14	347.575	1178.75	9	11	ns		0	0	0	0	8	7		1.17218	0	1.17218	0	6	5	ns		0	0	0	0
CDCA	0	6.31366	0	6.31366	9	11	ns	2.89802	14.916	2.89802	11.1545	10	12	ns		0	5.4903	0	5.4903	8	12	ns	0	5.9483	0	5.9483	9	11	ns		0	0	0	0	8	7		0	0	0	0	6	5			0	0	0	0
DCA	0	0	0	0	9	11		0	0	0	0	10	12			0	0	0	0	8	12		0	0	0	0	9	11			0	0	0	0	8	7		0	0	0	0	6	5			0	0	0	0
isoDCA	0	0	0	0	9	11		0	0	0	0	10	12			0	0	0	0	8	12		0	0	0	0	9	11			0	0	0	0	8	7		0	0	0	0	6	5			0	0	0	0
12-epiDCA	0	0	0	0	9	11		0	0	0	0	10	12			0	0	0	0	8	12		0	0	0	0	9	11			0	0	0	0	8	7		0	0	0	0	6	5			0	0	0	0
LCA	0	0	0	0	9	11		0	0	0	0	10	12			0	0	0	0	8	12		0	0	0	0	9	11			0	0	0	0	8	7		0	0	0	0	6	5			0	0	0	0
isoLCA	0	0	0	0	9	11		0	0	0	0	10	12			0	0	0	0	8	12		0	0	0	0	9	11			0	0	0	0	8	7		0	0	0	0	6	5			0	0	0	0
CA7S	66.0961	14.9168	7.82673	5.9158	9	11	***	82.9366	32.0338	11.2774	11.3404	10	12	**		69.3367	38.3992	7.05351	5.53175	8	12	**	170.03	168.5	19.5439	27.7016	9	11	ns		2.07636	0	1.05164	0	8	7	ns	2.53924	0	1.13653	0	6	5	ns		1.55781	0	0.956082	0
MDCA	0	0	0	0	9	11		0	0	0	0	10	12			0	0	0	0	8	12		0	0	0	0	9	11			0	0	0	0	8	7		0	0	0	0	6	5			0	0	0	0
HDCA	0	0	0	0	9	11		0	0	0	0	10	12			0	0	0	0	8	12		0	0	0	0	9	11			0	0	0	0	8	7		0	0	0	0	6	5			0	0	0	0
7-oxoCA	1393.33	372.405	335.273	258.659	9	11	**	4482.34	958.91	1566.92	465.409	10	12	**		2461.07	1134.72	627.745	267.591	8	12	ns	2241.56	4009.13	662.503	2291.67	9	11	ns		0	0	0	0	8	7		0	0	0	0	6	5			0	0	0	0
3-oxoCA	0	0	0	0	9	11		0	0	0	0	10	12			0	0	0	0	8	12		0	0	0	0	9	11			0	0	0	0	8	7		0	0	0	0	6	5			0	0	0	0
6-oxoCDCA	0	0	0	0	9	11		0	0	0	0	10	12			0	0	0	0	8	12		0	0	0	0	9	11			0	0	0	0	8	7		0	0	0	0	6	5			0	0	0	0
3-oxoDCA	0	0	0	0	9	11		0	0	0	0	10	12			0	0	0	0	8	12		0	0	0	0	9	11			0	0	0	0	8	7		0	0	0	0	6	5			0	0	0	0
Sum of Bile Acids	139579	48156.6	10915	12712.9	9	11	***	123617	64185.3	11264.4	10537.6	10	12	***		127836	88349.4	6661.31	10198.1	8	12	*	87607.8	80741.8	10906.6	7731.87	9	11	ns		170320	47042.1	15608.4	12477.5	8	7	***	136695	58160	9832.95	17309.8	6	5	**		148420	44673	15095.2	8077.43
[truncated: 38 more columns]

## Sheet: (C) Serum
Bile acid concentration in Serum in Cyp2c70 mice
	CD															CD															GF															GF
nM	Early Female							Early Male								Late Female							Late Male								Early Female							Early Male								Late Female
	Mean		SEM		n		p	Mean		SEM		n		p		Mean		SEM		n		p	Mean		SEM		n		p		Mean		SEM		n		p	Mean		SEM		n		p		Mean		SEM
	+/+	-/-	+/+	-/-	+/+	-/-	p	+/+	-/-	+/+	-/-	+/+	-/-	p		+/+	-/-	+/+	-/-	+/+	-/-	p	+/+	-/-	+/+	-/-	+/+	-/-	p		+/+	-/-	+/+	-/-	+/+	-/-	p	+/+	-/-	+/+	-/-	+/+	-/-	p		+/+	-/-	+/+	-/-
TαMCA	739.39	135.097	452.931	34.7487	9	9	*	1701.94	228.859	1644.59	110.98	10	11	ns		227.049	92.9244	67.5449	55.2136	7	12	*	251.524	7.39868	205.208	1.52062	8	9	**		2651.12	6353.16	1153.89	4952.68	8	8	ns	28151.5	31721.5	26885.4	18432.4	6	4	ns		93947.2	5800.27	91476.8	4493.82
TβMCA	1585.46	42.9116	805.85	15.47	9	9	***	3488.14	90.5411	3329.23	50.2991	10	11	*		275.983	19.6954	59.8048	10.4624	7	12	***	423.313	1.99906	356.92	0.383416	8	9	**		8205.92	5864.02	2199.32	3473.4	8	8	ns	384413	76157.5	378696	44235.8	6	4	ns		749960	9631.06	733394	5705.23
TωMCA	771.341	707.308	166.974	556.693	9	9	**	1795.19	1217.36	1662.91	910.72	10	11	ns		413.975	77.3847	78.2441	31.1212	7	12	**	339.275	12.4172	219.209	2.57207	8	9	**		10.0416	21216.9	2.65565	19117	8	8	***	234.438	84392.9	222.223	67215.6	6	4	ns		649.16	4802.16	636.003	4148.86
THCA	6.71487	325.566	4.71061	256.745	9	9	**	25.0629	1053.73	24.4097	850.979	10	11	**		3.06801	15.8118	1.12486	9.06387	7	12	ns	7.73263	1.561	6.55052	0.263617	8	9	ns		14.8884	25750.5	7.68457	23687.8	8	8	***	443.02	91553.1	420.605	81690.3	6	4	ns		955.875	16176.1	944.283	14525.3
THDCA	137.236	300.941	51.3635	122.382	9	9	ns	182.065	440.685	164.818	260.128	10	11	*		65.1766	129.748	15.96	87.2698	7	12	ns	23.8739	9.04802	9.56974	1.90856	8	9	ns		69.1764	9128.09	30.763	7798.26	8	8	*	2117.2	12041.5	2025.57	10581.6	6	4	ns		2149.58	3117.02	2089.29	2620.77
TCA	2912.27	6675.72	1291.09	1841.39	9	9	ns	5221.45	10814.6	4806.64	5915.95	10	11	**		556.985	2215.97	143.206	1159.3	7	12	ns	803.304	120.881	673.986	21.8137	8	9	ns		15885.2	241051	8348.65	156656	8	8	ns	503822	1.01447e+06	490553	784595	6	4	ns		449565	332017	438957	295416
TCDCA	50.2222	12707.5	35.7688	7378.57	9	9	***	54.7209	17062.8	50.9063	11007.1	10	11	***		13.243	3310.15	1.3953	2364.9	7	12	***	23.2461	68.339	19.4199	14.4928	8	9	*		356.773	3.46318e+06	230.829	2.3056e+06	8	8	***	3620.82	3.50399e+06	3485.25	2.12644e+06	6	4	ns		12816.2	612735	12596.3	512813
TDCA	166.021	285.353	41.5971	61.9138	9	9	ns	238.683	237.696	198.571	68.5979	10	11	*		97.0213	315.044	24.1225	208.982	7	12	ns	79.4568	23.901	55.0941	3.43445	8	9	ns		0.252286	0	0.226818	0	8	8	ns	0.148681	0	0.148681	0	6	4	ns		0	0	0	0
TLCA	0	396.615	0	166.25	9	9	**	1.07958	369.724	1.07958	211.647	10	11	**		0	503.233	0	452.736	7	12	*	0	0	0	0	8	9			0	6410.12	0	5160.74	8	8	ns	0	3458.99	0	2535.73	6	4	ns		0	133.621	0	113.017
TUDCA	78.7728	1410.35	41.2224	487.684	9	9	**	78.3629	821.135	63.4387	362.158	10	11	**		43.8328	656.824	6.09073	236.684	7	12	***	27.0312	113.196	17.6376	11.6138	8	9	*		389.546	24323.7	178.948	16298.5	8	8	ns	9830.45	28788.9	9504.77	18839.1	6	4	ns		16975.4	12771.7	16503.4	11656.5
UDCA	193.005	2045.3	46.9913	638.284	9	9	***	718.225	1770.8	290.3	394.254	10	11	ns		350.385	2800.69	124.309	799.788	7	12	*	131.762	580.192	111.069	125.495	8	9	ns		0	0	0	0	8	8		0	0	0	0	6	4			13.1469	6.75313	8.19693	4.42252
isoUDCA	0	7.2268	0	4.05652	9	9	ns	0	0	0	0	10	11			2.71343	41.9918	2.71343	15.8427	7	12	ns	0	1.06231	0	1.06231	8	9	ns		0	0	0	0	8	8		0	0	0	0	6	4			0	0	0	0
7-oxoCDCA	20.2476	1183.49	12.0557	640.331	9	9	**	69.3782	1092.77	35.8127	361.035	10	11	**		39.1913	1203.55	14.6848	623.365	7	12	*	42.8523	99.6591	42.8523	22.3913	8	9	ns		0	0	0	0	8	8		0	0	0	0	6	4			0	0	0	0
αMCA	162.173	5.94455	64.6187	4.00896	9	9	**	552.219	2.75006	367.192	2.75006	10	11	***		207.082	15.134	84.8768	10.3468	7	12	**	342.219	0	309.795	0	8	9	**		0	0	0	0	8	8		2.06876	0	2.06876	0	6	4	ns		0	0	0	0
βMCA	1287.55	3.87142	333.925	2.03007	9	9	**	6828.2	14.184	3452.91	7.08299	10	11	***		1242.36	1.93998	416.116	1.85608	7	12	**	1507.13	0.67403	1374.05	0.67403	8	9	**		16.9232	0.181419	3.51074	0.181419	8	8	**	677.908	0	597.098	0	6	4	ns		935.312	0.313859	897.873	0.313859
ωMCA	1630.88	45.3171	258.625	19.4197	9	9	**	3848.82	52.8821	1588.88	16.4963	10	11	****		1861.21	14.7159	496.964	9.49847	7	12	**	965.184	33.1599	750.578	10.1004	8	9	*		0	0	0	0	8	8		0	0	0	0	6	4			0	0	0	0
HCA	26.4119	47.749	5.06152	23.9366	9	9	ns	195.923	125.756	77.6623	72.6917	10	11	ns		32.6182	11.2362	10.9574	6.48869	7	12	ns	40.5868	0.592704	37.2753	0.592704	8	9	ns		0	0	0	0	8	8		0	0	0	0	6	4			0	0	0	0
CA	2316.79	2215.09	922.049	468.616	9	9	ns	6863.05	3065.38	5011.35	680.859	10	11	ns		1217.79	2445.77	351.367	1228.13	7	12	ns	1898.81	377.953	1629.61	77.6546	8	9	ns		2.73367	678.448	0.840662	600.514	8	8	ns	1.2934	452.371	1.15821	451.521	6	4	ns		3.81794	1.82619	1.04314	0.758133
CDCA	42.7535	5271.29	15.2426	1681.64	9	9	***	126.83	6981.91	57.2471	3021.37	10	11	****		91.3244	2892.99	40.5848	1039.28	7	12	**	76.6457	322.924	72.1398	61.4356	8	9	ns		0	19.6001	0	4.38972	8	8	*	0	12.6594	0	8.91827	6	4	ns		0	396.289	0	339.987
DCA	393.926	262.222	57.5279	74.0957	9	9	ns	648.736	201.653	385.495	44.7764	10	11	ns		270.33	476.199	53.5882	240.851	7	12	ns	245.714	47.4257	226.983	16.0704	8	9	ns		0	0	0	0	8	8		0	0	0	0	6	4			0	0	0	0
isoDCA	25.585	31.6655	4.02925	7.56992	9	9	ns	60.8126	28.1108	25.101	12.0827	10	11	ns		22.4596	52.2894	4.64673	23.8379	7	12	ns	9.03652	4.98859	7.04735	1.12307	8	9	ns		0	0	0	0	8	8		0	0	0	0	6	4			0	0	0	0
12-epiDCA	15.4563	16.23	3.09837	5.11666	9	9	ns	24.2629	15.0097	13.9941	6.05974	10	11	ns		17.0959	15.8813	10.8037	12.3778	7	12	ns	37.5896	12.6223	32.0461	2.87834	8	9	ns		0	0	0	0	8	8		0	0	0	0	6	4			0	0	0	0
LCA	21.9451	214.05	3.77934	46.5179	9	9	***	28.6715	237.178	11.6153	59.0264	10	11	**		24.6786	325.401	8.70778	183.651	7	12	**	2.76829	26.2569	2.01001	5.66168	8	9	**		7.99988	5.65751	5.2904	3.75514	8	8	ns	0	0	0	0	6	4			24.3064	0	14.9416	0
isoLCA	0	0	0	0	9	9		0	0	0	0	10	11			4.6988	3.40879	4.6988	3.40879	7	12	ns	0	0	0	0	8	9			0	0	0	0	8	8		0	0	0	0	6	4			0	0	0	0
CA7S	1.24034	0.49925	0.390904	0.167662	9	9	ns	2.61988	1.47272	1.49778	0.906747	10	11	ns		0.811403	0.752698	0.281443	0.320568	7	12	ns	7.9633	0.459149	7.63893	0.170587	8	9	ns		0.12852	0	0.12852	0	8	8	ns	0.100896	0	0.100896	0	6	4	ns		0.123312	0	0.123312	0
MDCA	30.5513	9.73167	5.63869	4.56798	9	9	*	123.512	17.866	51.4985	4.66951	10	11	ns		61.823	12.8259	22.3078	6.71218	7	12	ns	25.8343	0.612743	22.2054	0.612743	8	9	ns		0	0	0	0	8	8		0	0	0	0	6	4			0	0	0	0
HDCA	133.624	99.3883	28.195	29.9644	9	9	ns	250.632	125.072	169.223	37.4634	10	11	ns		152.23	127.908	51.0632	80.9936	7	12	ns	50.7254	5.84662	43.1506	3.44404	8	9	ns		0	537.914	0	537.914	8	8	ns	609.824	1065.45	609.824	1065.45	6	4	ns		0	0	0	0
7-oxoCA	1174.71	796.872	616.593	283.267	9	9	ns	3444.46	710.853	2417.19	156.05	10	11	ns		861.959	1309.42	350.969	679.056	7	12	ns	3386.96	460.96	3136.74	150.723	8	9	ns		0	0	0	0	8	8		0	0	0	0	6	4			0	0	0	0
3-oxoCA	80.6091	61.3113	31.299	14.9459	9	9	ns	237.015	51.9772	184.165	10.7733	10	11	ns		43.4883	69.2692	15.8816	32.5074	7	12	ns	80.6534	25.8924	68.9056	7.10198	8	9	ns		0	0	0	0	8	8		0	0	0	0	6	4			0	0	0	0
6-oxoCDCA	18.4154	6.26132	4.88428	4.8435	9	9	*	73.2998	26.6055	32.7526	10.854	10	11	ns		26.4214	23.9289	8.62471	18.8194	7	12	ns	18.0242	0.873001	16.6295	0.873001	8	9	ns		0	0	0	0	8	8		0	0	0	0	6	4			0	0	0	0
3-oxoDCA	56.3242	198.764	6.83157	74.0112	9	9	ns	145.812	276.224	60.1889	147.973	10	11	ns		44.9547	180.37	10.6076	88.999	7	12	ns	34.438	16.2811	27.492	2.57137	8	9	ns		0	3.64184	0	0.975657	8	8	*	0.379006	2.0916	0.379006	2.0916	6	4	ns		0.993235	5.83631	0.993235	2.07604
Sum of Bile Acids	14079.6	35509.6	4822.52	11676.3	9	9	*	37029.2	47135.6	25494	23724.3	10	11	ns		8271.96	19362.5	1951.77	9098.64	7	12	ns	10883.6	2377.18	9471.29	406.433	8	9	ns		27610.7	3.80452e+06	11530.6	2.53177e+06	8	8	ns	933924	4.84811e+06	912980	2.79163e+06	6	4	ns		1.328e+06	997595	1.29748e+06	850452
[truncated: 38 more columns]

## Sheet: (D) Caecum
Bile acid concentration in Caecum in Cyp2c70 mice
	CD															CD															GF															GF
pmol/mg tissue	Early Female							Early Male								Late Female							Late Male								Early Female							Early Male								Late Female
	Mean		SEM		n		p	Mean		SEM		n		p		Mean		SEM		n		p	Mean		SEM		n		p		Mean		SEM		n		p	Mean		SEM		n		p		Mean		SEM
	+/+	-/-	+/+	-/-	+/+	-/-	p	+/+	-/-	+/+	-/-	+/+	-/-	p		+/+	-/-	+/+	-/-	+/+	-/-	p	+/+	-/-	+/+	-/-	+/+	-/-	p		+/+	-/-	+/+	-/-	+/+	-/-	p	+/+	-/-	+/+	-/-	+/+	-/-	p		+/+	-/-	+/+	-/-
TαMCA	6.15639	0.189335	1.55149	0.0365046	10	11	***	2.11407	0.143945	0.50998	0.0355405	11	12	***		10.0238	0.452423	2.74466	0.104636	8	13	****	4.53722	0.379589	0.77556	0.0887272	9	11	****		11.9364	0.27893	3.33161	0.113734	8	9	**	5.39261	0.174311	2.36938	0.0207169	6	4	*		37.1964	0.571109	22.6106	0.168327
TβMCA	16.3798	0.250206	3.16794	0.112344	10	11	***	7.53588	0.147319	1.86609	0.037354	11	12	***		11.2134	0.502509	1.58248	0.136255	8	13	****	9.0129	0.261163	2.41708	0.0417262	9	11	****		124.403	0.833602	41.2502	0.300551	8	9	***	129.625	0.567322	66.2433	0.132726	6	4	*		444.393	1.595	274.846	0.465784
TωMCA	13.3616	0.417278	3.03601	0.0762247	10	11	****	4.0295	0.367372	0.778203	0.0556056	11	12	****		17.7042	0.45832	3.94576	0.0923898	8	13	****	7.13888	0.475815	1.01349	0.0953839	9	11	****		0.0455686	0.60778	0.0298534	0.174354	8	9	**	0.0369482	0.786471	0.0369482	0.0763554	6	4	*		0.253648	2.60534	0.181932	0.728868
THCA	0.122488	0.2955	0.0321375	0.108358	10	11	ns	0.0464486	0.257312	0.00975584	0.0367417	11	12	***		0.300567	0.128008	0.0675798	0.0331222	8	13	**	0.164526	0.195754	0.0246413	0.0440822	9	11	ns		0.133569	2.10398	0.0514024	0.887508	8	9	**	0.179027	1.28399	0.0920881	0.248569	6	4	*		0.473318	8.3182	0.303946	3.78079
THDCA	1.71165	0.50096	0.296223	0.10466	10	11	***	0.559413	0.448727	0.104278	0.104563	11	12	ns		1.7657	0.628291	0.263699	0.122514	8	13	**	1.0526	0.622408	0.20763	0.11186	9	11	ns		0.354931	0.33908	0.115499	0.102856	8	9	ns	0.56181	0.206608	0.315105	0.0582159	6	4	ns		0.993556	0.535327	0.684576	0.176467
TCA	23.1339	10.4962	5.41431	1.82227	10	11	ns	13.9998	8.79234	2.70115	1.45091	11	12	ns		16.3141	14.8321	2.7904	5.9472	8	13	ns	13.6666	9.32189	2.86698	1.80512	9	11	ns		130.695	28.8046	33.7457	10.7862	8	9	**	127.928	21.1538	53.9253	3.13348	6	4	*		229.641	64.5058	107.759	19.2372
TCDCA	0.357726	20.118	0.0906166	5.70764	10	11	****	0.287577	13.3834	0.0496532	1.86997	11	12	****		0.485378	15.302	0.045243	5.46383	8	13	****	0.341862	5.39003	0.0520258	0.818397	9	11	****		2.55624	63.8003	0.692165	21.6183	8	9	***	0.85592	47.9598	0.268541	10.2684	6	4	*		4.45513	87.7775	2.53482	21.8808
TDCA	5.69654	1.56448	1.20235	0.389639	10	11	**	1.88997	1.15928	0.512486	0.355813	11	12	ns		6.54069	2.92082	1.30871	0.386571	8	13	*	4.51276	2.85513	1.0293	0.607191	9	11	ns		0	0	0	0	8	9		0	0	0	0	6	4			0	0	0	0
TLCA	0.208178	3.08538	0.0372786	0.857228	10	11	**	0.0828503	2.22268	0.0261978	0.601721	11	12	***		0.413021	5.66292	0.0882941	1.09692	8	13	****	0.236806	1.73034	0.0807658	0.307329	9	11	****		0.00932204	0.0572392	0.00932204	0.0191526	8	9	ns	0	0.0555568	0	0.0361154	6	4	ns		0.0155859	0.144011	0.0155859	0.065387
TUDCA	0.483284	2.01046	0.183051	0.376649	10	11	*	0.170489	0.874219	0.0246956	0.179981	11	12	**		0.429292	4.56924	0.0202702	2.09831	8	13	****	0.289653	1.95356	0.0373994	0.248918	9	11	****		2.23549	0.517896	0.670745	0.200369	8	9	**	1.92635	0.334914	0.982667	0.0387189	6	4	*		7.07944	0.947363	4.27019	0.2217
UDCA	12.2422	11.2919	1.56785	4.74078	10	11	ns	4.84191	5.74412	0.643493	1.31927	11	12	ns		13.7179	26.1191	1.88083	8.0208	8	13	ns	7.40808	17.4768	1.52348	3.75512	9	11	ns		0	0	0	0	8	9		0	0	0	0	6	4			0	0	0	0
isoUDCA	0.377926	1.71331	0.377926	1.06836	10	11	ns	0	0	0	0	11	12			1.48823	6.06948	0.744909	1.66711	8	13	*	0.411221	5.69972	0.411221	1.35127	9	11	**		0	0	0	0	8	9		0	0	0	0	6	4			0	0	0	0
7-oxoCDCA	0.642128	23.2167	0.642128	14.3476	10	11	*	0.199959	12.1432	0.199959	5.24937	11	12	**		1.69393	26.024	0.640525	16.9655	8	13	*	0.926546	8.21635	0.65736	2.59939	9	11	*		0	0	0	0	8	9		0	0	0	0	6	4			0	0	0	0
αMCA	84.1918	0.811307	17.4411	0.474209	10	11	***	26.718	0.461876	5.82336	0.368569	11	12	***		137.897	3.0711	24.2392	1.0171	8	13	***	57.6387	0.683462	11.4146	0.383904	9	11	***		0	0	0	0	8	9		0	0	0	0	6	4			0	0	0	0
βMCA	131.937	0	32.7704	0	10	11	***	51.7956	0	16.7986	0	11	12	***		125.858	0.130445	28.4058	0.0896647	8	13	***	60.1221	0	18.136	0	9	11	***		0	0	0	0	8	9		0	0	0	0	6	4			0	0	0	0
ωMCA	697.993	5.51939	94.1193	2.37159	10	11	***	290.513	4.3986	53.4319	2.65431	11	12	***		722.992	4.96968	94.0878	1.79482	8	13	***	442.73	11.2046	72.3308	1.99905	9	11	****		0	0	0	0	8	9		0	0	0	0	6	4			0	0	0	0
HCA	5.66126	1.91796	1.4344	0.864734	10	11	*	1.43589	3.04331	0.253104	1.61332	11	12	ns		12.7137	0.946313	2.15882	0.441906	8	13	***	8.38768	1.13844	1.47192	0.255781	9	11	**		0	0	0	0	8	9		0	0	0	0	6	4			0	0	0	0
CA	122.429	44.7366	68.8603	32.7931	10	11	*	37.5279	12.5934	22.3297	3.44838	11	12	ns		241.827	63.1638	82.2844	42.1225	8	13	ns	68.8499	32.8028	28.0188	10.2298	9	11	ns		0	0	0	0	8	9		0	0	0	0	6	4			0	0	0	0
CDCA	1.69879	59.4208	1.20747	32.1808	10	11	**	0.335969	26.2496	0.335969	6.90613	11	12	***		5.70708	76.098	1.40737	47.1051	8	13	**	2.47106	26.3076	1.71718	7.97663	9	11	**		0	0	0	0	8	9		0	0	0	0	6	4			0	0	0	0
DCA	446.88	129.376	53.1472	32.7054	10	11	***	253.43	110.894	37.9724	24.61	11	12	**		421.997	224.053	44.1962	28.915	8	13	**	399.76	255.483	39.9007	23.1122	9	11	*		0	0	0	0	8	9		0	0	0	0	6	4			0	0	0	0
isoDCA	63.745	16.8734	7.79432	4.86491	10	11	**	32.8988	13.242	5.37492	3.24408	11	12	*		50.9348	28.5344	5.51538	4.42102	8	13	**	55.6796	30.0553	6.98821	3.25701	9	11	**		0	0	0	0	8	9		0	0	0	0	6	4			0	0	0	0
12-epiDCA	23.2441	7.26077	3.68905	2.70784	10	11	*	8.41118	5.93932	3.57175	2.02784	11	12	ns		15.7846	8.00386	6.11853	2.76991	8	13	ns	30.5683	24.8172	7.22008	3.45255	9	11	ns		0	0	0	0	8	9		0	0	0	0	6	4			0	0	0	0
LCA	19.5168	206.2	1.93816	35.4606	10	11	**	10.9007	178.037	0.875986	27.0831	11	12	***		28.2448	319.632	2.98913	40.6124	8	13	**	20.6122	187.528	2.22627	20.391	9	11	****		0	0	0	0	8	9		0	0	0	0	6	4			0	0	0	0
isoLCA	4.62291	45.2494	1.57925	8.02293	10	11	**	0.795857	40.5386	0.795857	7.49355	11	12	***		4.09895	69.0702	2.0015	7.38641	8	13	**	3.47089	45.0263	1.74182	5.0069	9	11	***		0	0	0	0	8	9		0	0	0	0	6	4			0	0	0	0
CA7S	95.0224	29.8996	18.0061	9.40103	10	11	**	50.4758	67.3561	11.5651	43.1651	11	12	ns		106.41	61.3406	18.3691	10.5408	8	13	ns	248.317	350.856	59.2801	133.623	9	11	ns		0.342609	0.0186125	0.0372235	0.0128017	8	9	**	0.598787	0.047949	0.10019	0.0277079	6	4	*		0.365263	0.00840684	0.0607682	0.00840684
MDCA	5.32503	0	0.790593	0	10	11	***	1.68235	0	0.566856	0	11	12	**		6.19691	0	0.975422	0	8	13	****	2.53214	0	1.01673	0	9	11	**		0	0	0	0	8	9		0	0	0	0	6	4			0	0	0	0
HDCA	94.9371	11.6735	11.3043	2.83393	10	11	***	40.4042	16.1675	5.93499	2.94496	11	12	***		88.4867	14.9612	12.9656	2.72629	8	13	****	53.2818	16.8463	8.51763	3.03791	9	11	**		0	0	0	0	8	9		0	0	0	0	6	4			0	0	0	0
7-oxoCA	80.8011	21.4115	49.1937	17.3011	10	11	*	15.3523	3.57562	10.0042	1.15601	11	12	ns		134.335	23.1756	52.2463	16.2303	8	13	*	45.0591	12.5871	16.4197	3.30121	9	11	ns		0	0	0	0	8	9		0	0	0	0	6	4			0	0	0	0
3-oxoCA	2.6282	1.47269	1.09085	0.748129	10	11	ns	0.621369	0.340301	0.398231	0.180873	11	12	ns		5.0759	1.72932	1.59972	0.431182	8	13	ns	2.21257	1.26894	0.631958	0.358979	9	11	ns		0	0	0	0	8	9		0	0	0	0	6	4			0	0	0	0
6-oxoCDCA	5.5093	1.2813	0.642016	0.47616	10	11	**	3.54332	1.44146	0.79958	0.257806	11	12	*		6.02942	1.45821	0.926709	0.461651	8	13	**	3.77444	1.49132	0.510801	0.40491	9	11	**		0	0	0	0	8	9		0	0	0	0	6	4			0	0	0	0
3-oxoDCA	21.088	8.8351	1.8034	1.93808	10	11	**	14.2928	8.09132	1.39214	1.06148	11	12	**		17.7292	10.3613	1.56359	1.34687	8	13	**	20.194	12.7881	1.4367	0.912421	9	11	**		0	0	0	0	8	9		0	0	0	0	6	4			0	0	0	0
Sum of Bile Acids	1988.1	667.089	309.117	169.979	10	11	**	876.894	538.053	141.384	99.0703	11	12	ns		2214.41	1014.37	291.865	182.787	8	13	***	1575.36	1065.46	227.078	149.997	9	11	ns		272.713	97.362	78.9653	33.672	8	9	*	267.105	72.5708	124.237	10.0338	6	4	*		724.867	167.008	411.18	45.4128
[truncated: 38 more columns]
