# Supplementary material for: Absence of gut microbiota reduces neonatal survival and exacerbates liver disease in Cyp2c70-deficient mice with a human-like bile acid composition
Source: Clin Sci (Lond). 2023 Jul 14;137(13):995–1011. doi: 10.1042/CS20230413 (PMC10346113; doi:10.1042/CS20230413)
Supplement: Supplementary Tables S1-S2 [file CS-2023-0413_supp1.zip › CS-2023-0413_suppST2.xlsx]

## Sheet: Supp Table 2
Supplementary Table 2. Variation in microbial composition between CD Cyp2c70 mice
(A-B) Variation in microbial composition (Sum of squares) in CD Cyp2c70+/+ and CD Cyp2c70-/- mice influenced by genotype, and timepoint (A) and in CD Cyp2c70-/- mice at the early timepoint explained by the biliary hydrophobicity index (B). * P < 0.05, ** P < 0.01, *** P < 0.001, **** P < 0.0001 indicate differences in groups outlined in the “Group“ column as tested by a permutational ANOVA with 9…
A. Variation in microbial composition between CD Cyp2c70 mice
Group	Tested	Sum of squares	R²	P-value
CD Early +/+ vs CD Early -/-	Genotype	0.119246	0.086798	**
CD Late +/+ vs CD Late -/-	Genotype	0.0663194	0.0556538	ns
CD Early +/+ vs CD Late +/+	Timepoint	0.327806	0.229512	****
CD Early -/- vs CD Late -/-	Timepoint	0.405943	0.240861	***
B. Variation in microbial composition in CD Cyp2c70 -/- mice at the early timepoint
Group	Tested	Sum of squares	R²	P-value
CD Early -/-	Biliary hydrophobicity Index	0.199062	0.274635	***
